# Supplementary material for: Effects of Social Housing on Dairy Calf Social Bonding
Source: Animals (Basel). 2022 Mar 24;12(7):821. doi: 10.3390/ani12070821 (PMC8997003; doi:10.3390/ani12070821)
Supplement: Supplementary file 1 [file animals-12-00821-s001.zip]

Archive with 1 entries (1 files):
- animals-1605932-supplementary.xlsx
