# Supplementary material for: Effects of Social Housing on Dairy Calf Social Bonding
Source: Animals (Basel). 2022 Mar 24;12(7):821. doi: 10.3390/ani12070821 (PMC8997003; doi:10.3390/ani12070821)
Supplement: Supplementary file 1 [file animals-12-00821-s001.zip › animals-1605932-supplementary.xlsx]

## Sheet: Description of spreadsheets
Sheet name	Results reported	Description
Total durations	Table 2	Duration of behavior directed towards either calf in the test; includes all enrolled calves
Duration more familiar	Figure 2	Duration of behavior directed towards 'more familiar' calf, with initial approach calf noted and included in analysis; includes all calves that approached at least one test calf
Preference ratios	Table 3	Preference ratios calculated as behavior directed towards 'more familiar' calf, as a fraction of total calf-directed behavior; includes calves that approached both test calves (inclusion criteria > 6 s in close proximity with both test calves)

## Sheet: Total durations
Calf	Treatment	Season	Familiar calf side	Attention-directed	Contact	Close proximity	Far proximity	Latency to approach	Frequency of switching between calves
11033	PH	fall	R	1.03038	0.467533	4.21517	0.308167	0.0585667	3
11035	IH	fall	L	1.25367	0.309583	1.70767	0.586133	0.624983	6
11036	PH	fall	L	0.807517	0.120267	2.54475	0.4746	0.10365	6
11040	IH	fall	R	0.226467	0	0	0.171517	5	0
11044	IH	fall	R	0.753967	0.220217	2.61452	0.134417	1.36213	0
11047	IH	fall	R	0.47535	0.0666833	2.99575	0.622117	0.274767	1
11048	PH	fall	R	0.72515	0.146283	3.49243	0.82255	0.2122	1
11050	IH	fall	L	1.62258	0.462083	2.95965	0.4834	0.537433	4
11051	IH	fall	R	0.9214	0.2053	3.42637	0.467	0.1375	5
11055	IH	fall	R	1.15447	0.220333	3.23905	0.1962	0.409	1
11057	PH	fall	L	1.3918	0.281817	3.49128	0.409133	0.141433	2
11059	IH	fall	R	0.36145	0.02095	2.93027	0.307933	0.4625	0
11061	PH	fall	R	0.468433	0.0501	2.43882	0.28335	0.187333	1
11062	IH	fall	L	0.66325	0.0545	1.75727	0.654317	0.445633	8
11063	PH	fall	R	0.699783	0.0788833	3.88025	0.431517	0.07875	10
11066	IH	fall	R	0.7588	0.125067	2.4102	0.493967	0.0874167	6
11069	IH	fall	L	1.00568	0.112767	2.27717	0.4059	0.117133	7
11071	PH	fall	R	0.9859	0.242183	1.47465	0.892483	0.1122	0
11072	IH	fall	R	1.46938	0	0	0	5	0
11077	PH	fall	R	0.47245	0.0374	1.41678	0.1624	3.07958	0
11079	IH	fall	L	1.07292	0.148967	1.86075	0.3654	0.133533	2
11080	PH	fall	R	1.1547	0.379533	4.84553	0.13325	0.0418667	1
11086	IH	fall	L	1.07253	0.187367	2.13607	0.248	0.117033	6
11087	IH	fall	R	1.12555	0.16255	4.24173	0.4531	0.245933	6
11179	IH	spring	L	0.96635	0.39365	1.86765	0.661117	0.33745	6
11180	PH	spring	R	1.11708	0.308833	3.1845	0.502167	0.233817	5
11183	PH	spring	L	1.06388	0.103733	3.19635	0.649817	0.5415	5
11186	PH	spring	L	1.14667	0.121133	3.15602	0.9846	0.3876	3
11189	PH	spring	R	1.55383	0.553583	3.59367	0.3369	0.324933	2
11193	IH	spring	R	1.62523	1.01255	2.44003	0.461833	0.0537667	4
11195	PH	spring	R	1.58312	0.388983	2.96872	0.921617	0.0332833	8
11197	IH	spring	L	1.26507	0.607383	1.54402	0.742083	0.40825	7
11199	IH	spring	R	0.87575	0.12895	2.73978	0.672867	0.0873333	8
11200	IH	spring	L	0.84515	0.2495	1.7759	1.50358	0.250483	10
11201	PH	spring	L	0.71765	0.0834	2.78372	0.718383	0.2335	0
11228	PH	spring	R	1.18705	0.11255	3.4611	0.9747	0.120983	9
11230	PH	spring	L	2.20735	0.0583833	1.41998	1.60013	1.95835	7
11238	PH	spring	R	1.2544	0.283467	4.07092	0.4374	0.516533	1
11241	PH	spring	R	1.10013	0.262433	3.9872	0.6204	0.104183	9
11261	PH	spring	L	0.549217	0.09165	1.88653	0.526083	0.187783	6

## Sheet: Duration more familiar
Calf	Treatment	Season	Familiar calf side	Approach familiar first	Side	Attention-directed	Contact	Close proximity	Far proximity	Latency of first close proximity	Frequency of switching between calves
11033	PH	fall	R	0	4.4353	0.537567	0.204467	3.84108	0.236767	0.0585667	3
11035	IH	fall	L	1	3.66388	1.1228	0.280733	1.22748	0.41865	0.624983	6
11036	PH	fall	L	1	2.12975	0.5446	0.103817	0.591933	0.33375	0.10365	6
11044	IH	fall	R	0	0.129233	0	0	0	0	1.36213	0
11047	IH	fall	R	0	1.0634	0.12475	0	0.9665	0.0889	0.274767	1
11048	PH	fall	R	0	4.89583	0.491533	0.117067	3.44238	0.75975	0.2122	1
11050	IH	fall	L	1	3.85332	1.12388	0.395333	2.3806	0.216267	0.537433	4
11051	IH	fall	R	0	1.52758	0.462833	0.0633	0.918983	0.28715	0.1375	5
11055	IH	fall	R	0	4.68553	0.967217	0.220333	3.22683	0.1582	0.409	1
11057	PH	fall	L	1	3.54372	0.784167	0.0830667	2.9432	0.259483	0.141433	2
11059	IH	fall	R	1	4.56827	0.270183	0.02095	2.93027	0.195567	0.4625	0
11061	PH	fall	R	0	4.48175	0.426217	0.0501	2.4345	0.2336	0.187333	1
11062	IH	fall	L	1	3.6257	0.4877	0.03715	1.47435	0.271567	0.445633	8
11063	PH	fall	R	0	3.96513	0.503933	0.0788833	3.20308	0.3067	0.07875	10
11066	IH	fall	R	0	1.08485	0.162017	0	0.246467	0.236483	0.0874167	6
11069	IH	fall	L	0	2.54847	0.402767	0.0251167	0.953483	0.243133	0.117133	7
11071	PH	fall	R	0	0.00811667	0.46305	0	0	0	0.1122	0
11077	PH	fall	R	1	4.88373	0.358617	0.0374	1.41678	0.1624	3.07958	0
11079	IH	fall	L	0	2.2985	0.614367	0.0570333	1.13945	0.183517	0.133533	2
11080	PH	fall	R	0	3.27112	0.357283	0.116167	3.07957	0.0335167	0.0418667	1
11086	IH	fall	L	1	1.92067	0.376667	0.0375	1.3054	0.186067	0.117033	6
11087	IH	fall	R	0	2.7662	0.5712	0.0666333	2.38288	0.174283	0.245933	6
11179	IH	spring	L	1	2.75007	0.330733	0.067	0.883767	0.532683	0.33745	6
11180	PH	spring	R	0	3.43607	0.775717	0.224967	2.12302	0.305467	0.233817	5
11183	PH	spring	L	0	3.84537	0.70525	0.02085	2.58323	0.45845	0.5415	5
11186	PH	spring	L	0	4.37548	0.824667	0.08325	2.91443	0.855033	0.3876	3
11189	PH	spring	R	1	3.67642	0.90745	0.208	2.68078	0.12035	0.324933	2
11193	IH	spring	R	1	4.17332	1.34183	0.904233	2.09767	0.33365	0.0537667	4
11195	PH	spring	R	1	0.972517	0.390467	0.0550667	0.480433	0.32895	0.0332833	8
11197	IH	spring	L	0	1.25647	0.4992	0.112367	0.5477	0.120783	0.40825	7
11199	IH	spring	R	1	2.31232	0.363217	0.02465	0.949767	0.3503	0.0873333	8
11200	IH	spring	L	1	3.035	0.39135	0.02105	0.531033	1.13638	0.250483	10
11201	PH	spring	L	0	0.15445	0.06285	0	0	0.0255167	0.2335	0
11228	PH	spring	R	1	2.27767	0.428633	0.07515	1.41568	0.420117	0.120983	9
11230	PH	spring	L	0	2.90995	1.43288	0.0208	1.03252	0.3	1.95835	7
11238	PH	spring	R	1	3.43298	0.53765	0.145867	2.37062	0.404033	0.516533	1
11241	PH	spring	R	0	3.71222	0.595667	0.1541	2.88325	0.441333	0.104183	9
11261	PH	spring	L	0	0.830167	0.145017	0	0.10435	0.129633	0.187783	6

## Sheet: Preference ratios
Calf	Treatment	Season	Familiar calf side	Side	Attention-directed	Contact	Close proximity	Far proximity
11033	PH	fall	R	0.834767	0.521715	0.437331	0.853258	0.768307
11035	IH	fall	L	0.65078	0.895613	0.90681	0.854336	0.714257
11036	PH	fall	L	0.411988	0.674413	0.863221	0.269916	0.703224
11047	IH	fall	R	0.194475	0.262438	0	0.308873	0.142899
11050	IH	fall	L	0.754342	0.692651	0.855546	0.897445	0.447387
11051	IH	fall	R	0.29668	0.502315	0.308329	0.26474	0.614882
11057	PH	fall	L	0.687051	0.563419	0.294754	0.778204	0.634227
11062	IH	fall	L	0.722138	0.735319	0.681651	0.843487	0.415039
11063	PH	fall	R	0.785756	0.720128	1	0.845813	0.710749
11066	IH	fall	R	0.215813	0.213517	0	0.092645	0.478744
11069	IH	fall	L	0.502458	0.400491	0.222731	0.399027	0.598998
11079	IH	fall	L	0.450985	0.572614	0.38286	0.585187	0.502235
11080	PH	fall	R	0.599569	0.309417	0.306078	0.594858	0.251532
11086	IH	fall	L	0.37572	0.351193	0.200142	0.551318	0.750269
11087	IH	fall	R	0.531391	0.507485	0.409925	0.552493	0.384647
11179	IH	spring	L	0.535835	0.34225	0.170202	0.377146	0.805733
11180	PH	spring	R	0.672835	0.694413	0.72844	0.700424	0.608297
11183	PH	spring	L	0.746533	0.662902	0.200996	0.774537	0.705507
11186	PH	spring	L	0.866893	0.719186	0.687259	0.927563	0.868407
11189	PH	spring	R	0.697312	0.584007	0.375734	0.674188	0.357228
11193	IH	spring	R	0.826198	0.825625	0.893026	1.12995	0.722447
11195	PH	spring	R	0.188994	0.246644	0.141566	0.147255	0.356927
11197	IH	spring	L	0.247086	0.394604	0.185001	0.260479	0.162762
11199	IH	spring	R	0.451203	0.414749	0.191159	0.330492	0.520608
11200	IH	spring	L	0.563618	0.463054	0.0843687	0.247261	0.755783
11228	PH	spring	R	0.415787	0.361091	0.667703	0.421628	0.431022
11230	PH	spring	L	0.556738	0.649142	0.356266	0.704489	0.187484
11238	PH	spring	R	0.645686	0.428611	0.514581	0.579019	0.923716
11241	PH	spring	R	0.698262	0.54145	0.587197	0.722513	0.711369
